# Supplementary material for: Seronegative Paraneoplastic Opsoclonus–Myoclonus–Ataxia Syndrome Secondary to Low Volume Endocrine-Sensitive Malignancy of Likely Breast Origin
Source: Curr Oncol. 2025 Aug 6;32(8):440. doi: 10.3390/curroncol32080440 (PMC12384546; doi:10.3390/curroncol32080440)
Supplement: Supplementary file 1 [file curroncol-32-00440-s001.zip]

Archive with 1 entries (1 files):
- curroncol-3107222-supplementary.mov
